# Supplementary material for: CRISPR screening identifies CDK12 as a conservative vulnerability of prostate cancer
Source: Cell Death Dis. 2021 Jul 27;12(8):740. doi: 10.1038/s41419-021-04027-6 (PMC8316367; doi:10.1038/s41419-021-04027-6)
Supplement: Supplementary file 4 — Supplementary Table 1 [file 41419_2021_4027_MOESM4_ESM.xlsx]

## Sheet: Table 1
Supplementary Table 1. The primer sequences for RT-qPCR
GRIN3A Forward	GTGTGCCATACCGTGGTGG
GRIN3A Reverse	AATGTGCAGGACTAAGCTGAC
S100PBP Forward	CTGAAGGGATCAGCCCCAATA
S100PBP Reverse	AGGGTTCTCACTGTCAGGCAT
CCDC137 Forward	ACGGGGCCTATATCCACCG
CCDC137 Reverse	CGTCGGACTTTATCTAGTCGCC
LENEP Forward	CTAGCCCAAACCCTACCCTTC
LENEP Reverse	CACCCTGTGCCCATCTTAATG
UCP3 Forward	AAGGTCCGATTTCAGGCCAG
UCP3 Reverse	GCGATGGTTCTGTAGGCGTC
GAPDH Forward	GGAGCGAGATCCCTCCAAAAT
GAPDH Reverse	GGCTGTTGTCATACTTCTCATGG
GINS1 Forward	ACGAGGATGGACTCAGACAAG
GINS1 Reverse	TGCAGCGTCGATTTCTTAACA
PTCH2 Forward	GCTTCGTGCTTACTTCCAGGG
PTCH2 Reverse	CATGCGGAGACCTAATGCCA
SYTL2 Forward	CCATTTGGCATCGGGATACAT
SYTL2 Reverse	GTGCTGTCTTCCGCTTCAG
MCL1 Forward	CTGGAGTTGGTCGGGGAATC
MCL1 Reverse	CCACAAACCCATCCTTGGAAG
BCL2L1 Forward	GACTGAATCGGAGATGGAGACC
BCL2L1 Reverse	GCAGTTCAAACTCGTCGCCT
BIRC5 Forward	AGGACCACCGCATCTCTACAT
BIRC5 Reverse	AAGTCTGGCTCGTTCTCAGTG
NKX3-1 Forward	CCCACACTCAGGTGATCGAG
NKX3-1 Reverse	GAGCTGCTTTCGCTTAGTCTT
PMEPA1 Forward	TGTCAGGCAACGGAATCCC
PMEPA1 Reverse	CAGGTACGGATAGGTGGGC
TMPRSS2 Forward	GTCCCCACTGTCTACGAGGT
TMPRSS2 Reverse	CAGACGACGGGGTTGGAAG
